# Supplementary material for: Mass Trapping Drosophila suzukii, What Would It Take? A Two-Year Field Study on Trap Interference
Source: Insects. 2022 Feb 28;13(3):240. doi: 10.3390/insects13030240 (PMC8953694; doi:10.3390/insects13030240)
Supplement: Supplementary file 1 [file insects-13-00240-s001.zip]

Archive with 1 entries (1 files):
- insects-1601101-supplementary.pdf
